# Supplementary material for: Prediction of COVID-19 spreading profiles in South Korea, Italy and Iran by data-driven coding
Source: PLoS One. 2020 Jul 6;15(7):e0234763. doi: 10.1371/journal.pone.0234763 (PMC7337285; doi:10.1371/journal.pone.0234763)
Supplement: S1 File — (ZIP) [file pone.0234763.s001.zip]

Archive with 89 entries (88 files):
- fig/./
- fig/./Korea_pred0_Chungcheongnam-do_infection2.eps
- fig/./Italy_pred0_Tuscany_cum2.eps
- fig/./Iran_pred0_Tehran_infection2.eps
- fig/./Lombardy.eps
- fig/./Italy_pred0_Lazio_infection2.eps
- fig/./Korea_pred0_Gyeongsangnam-do_cum2.eps
- fig/./Korea_pred0_Gyeonggi-do_cum2.eps
- fig/./Korea_pred0_Chungcheongnam-do_cum2.eps
- fig/./Korea_pred0_Seoul_cum2.eps
- fig/./Iran_pred0_Mazandaran_cum2.eps
- fig/./.DS_Store
- fig/./Italy_pred0_Basilicata_cum2.eps
- fig/./Italy_pred0_Campania_cum2.eps
- fig/./Italy_pred0_EmiliaRomagna_infection2.eps
- fig/./Gyeongsangbuk-do.eps
- fig/./Korea_pred0_Busan_infection2.eps
- fig/./Iran_pred0_Isfahan_cum2.eps
- fig/./Korea_pred0_Seoul_infection2.eps
- fig/./Korea_pred0_Chungcheongbuk-do_infection2.eps
- fig/./Italy_pred0_Campania_infection2.eps
- fig/./Korea_pred0_Gangwon-do_cum2.eps
- fig/./Iran_pred0_Kerman_infection2.eps
- fig/./Italy_infection_rate_hist.eps
- fig/./Iran_pred0_Zanjan_infection2.eps
- fig/./Iran_pred0_Qom_infection2.eps
- fig/./Italy_pred0_Basilicata_infection2.eps
- fig/./Italy_pred0_EmiliaRomagna_cum2.eps
- fig/./Emilia-Romagna.eps
- fig/./Iran_pred0_Kerman_cum2.eps
- fig/./Italy_pred0_Piedmont_cum2.eps
- fig/./Iran_pred0_Markazi_cum2.eps
- fig/./Italy_pred0_Calabria_cum2.eps
- fig/./Iran_pred0_Lorestan_infection2.eps
- fig/./Korea_pred0_Ulsan_infection2.eps
- fig/./Italy_pred0_Venetia_infection2.eps
- fig/./Korea_pred0_Busan_cum2.eps
- fig/./Korea_infection_rate_hist.eps
- fig/./Italy_pred0_Lombardy_cum2.eps
- fig/./Korea_pred0_Daegu_cum2.eps
- fig/./Italy_pred0_FriuliVeneziaGiulia_cum2.eps
- fig/./Italy_pred0_Lombardy_infection2.eps
- fig/./Korea_pred0_Incheon_infection2.eps
- fig/./Italy_pred0_Sicily_cum2.eps
- fig/./Iran_pred0_Zanjan_cum2.eps
- fig/./Italy_pred0_Liguria_cum2.eps
- fig/./Korea_pred0_Chungcheongbuk-do_cum2.eps
- fig/./MazandaranProvince.eps
- fig/./peak_time_hist_Italy.eps
- fig/./Iran_pred0_Lorestan_cum2.eps
- fig/./Italy_infection_total_hist.eps
- fig/./Korea_pred0_Gyeongsangbuk-do_infection2.eps
- fig/./Italy_pred0_Sicily_infection2.eps
- fig/./Iran_infection_total_hist.eps
- fig/./Iran_pred0_Kermanshah_cum2.eps
- fig/./Korea_pred0_Daejeon_infection2.eps
- fig/./Italy_pred0_Piedmont_infection2.eps
- fig/./Iran_pred0_Tehran_cum2.eps
- fig/./Korea_pred0_Gangwon-do_infection2.eps
- fig/./Iran_pred0_Gilan_cum2.eps
- fig/./Korea_pred0_Ulsan_cum2.eps
- fig/./Korea_pred0_Gyeongsangnam-do_infection2.eps
- fig/./Korea_pred0_Gyeonggi-do_infection2.eps
- fig/./Iran_pred0_Mazandaran_infection2.eps
- fig/./Iran_pred0_Gilan_infection2.eps
- fig/./Iran_pred0_Yazd_cum2.eps
- fig/./Korea_pred0_Gyeongsangbuk-do_cum2.eps
- fig/./peak_time_hist_Iran.eps
- fig/./Iran_pred0_Isfahan_infection2.eps
- fig/./Italy_pred0_Lazio_cum2.eps
- fig/./Italy_pred0_Venetia_cum2.eps
- fig/./Iran_pred0_Kermanshah_infection2.eps
- fig/./Korea_infection_total_hist.eps
- fig/./Iran_pred0_Markazi_infection2.eps
- fig/./Korea_pred0_Incheon_cum2.eps
- fig/./Italy_pred0_Liguria_infection2.eps
- fig/./Iran_pred0_Yazd_infection2.eps
- fig/./Korea_pred0_Daejeon_cum2.eps
- fig/./peak_time_hist_Korea.eps
- fig/./Iran_pred0_Semnan_infection2.eps
- fig/./Italy_pred0_Calabria_infection2.eps
- fig/./Iran_infection_rate_hist.eps
- fig/./Iran_pred0_Semnan_cum2.eps
- fig/./Italy_pred0_FriuliVeneziaGiulia_infection2.eps
- fig/./Korea_pred0_Daegu_infection2.eps
- fig/./Iran_pred0_Qom_cum2.eps
- fig/./Italy_pred0_Tuscany_infection2.eps
- fig/./Daegu.eps
- fig/./TehranProvince.eps
